# Supplementary material for: Respiratory complex I is essential to induce a Warburg profile in mitochondria-defective tumor cells
Source: Cancer Metab. 2013 Mar 18;1:11. doi: 10.1186/2049-3002-1-11 (PMC4178211; doi:10.1186/2049-3002-1-11)
Supplement: Additional file 2: Table S1 — Raw sequencing data together with the 521 genes differentially expressed among the two groups of samples (OST-93, OST-93ND1). [file 2049-3002-1-11-S2.xls]

## Sheet: RNA-seq results
Samples	n. reads sequenced	average read length	n. reads mapped on hg18 genic regions*	n. genes recognized**
OST-93 (#1)	454524	257.23	237954	11524
OST-93 (#2)	446258	281.26	215668	10462
OST-92ND1 (#1)	393241	274.33	241932	11721
OST-93ND1 (#2)	420678	271.09	285389	12494
* reads >=100nt
** genes covered by at least 1 read

## Sheet: DE genes
EG_ID	HGNC	Log2FC	P-value	FDR
57568	SIPA1L2	-3.79969	3.57643e-07	0.00217744		EG_ID	Entrez Gene ID
10397	NDRG1	3.29822	5.48682e-07	0.00217744		HGNC	HUGO Gene Nomenclature Committee
3958	LGALS3	3.54444	1.10677e-06	0.00292814		Log2FC	Log2 of the Fold Change (OST-93ND1/OST-93)
4149	MAX	3.27292	1.67119e-06	0.00331606		P-value	Adjusted p-value (Benjamini-Hochberg)
3486	IGFBP3	2.46359	8.10889e-06	0.0128721		FDR	False Discovery Rate
29114	TAGLN3	3.57268	2.40146e-05	0.0317674
100129975	LOC10012997	2.87293	3.17743e-05	0.0335935
84623	KIRREL3	-3.45249	3.38602e-05	0.0335935
389342	LOC389342	2.20688	5.02252e-05	0.0442931
3336	HSPE1	-2.45878	0.000101619	0.0806549
123	ADFP	2.61155	0.000127164	0.0917547
6513	SLC2A1	2.49987	0.000167542	0.100459
284393	LOC284393	2.01281	0.000180627	0.100459
6515	SLC2A3	2.39743	0.000185606	0.100459
29990	PILRB	3.13374	0.000189855	0.100459
6004	RGS16	2.50307	0.000223683	0.110961
729533	FAM72A	-2.94696	0.000282147	0.124464
8897	MTMR3	2.92209	0.000282266	0.124464
7026	NR2F2	3.14022	0.000352518	0.14726
728565	LOC728565	-3.43175	0.000432301	0.171559
57409	MIF4GD	-3.66673	0.000530548	0.191227
282996	RBM20	-3.35657	0.000587073	0.191227
64777	RMND5B	3.40086	0.000591547	0.191227
54030	RPL10P1	2.78452	0.000595025	0.191227
55609	ZNF280C	2.35301	0.000673124	0.191227
84313	VPS25	2.76111	0.000686217	0.191227
51185	CRBN	2.97528	0.000735363	0.191227
140717	RPL37AP1	2.99868	0.000735363	0.191227
4008	LMO7	-2.22881	0.000760615	0.191227
286527	MGC39900	3.3733	0.000779382	0.191227
285195	SLC9A9	3.36625	0.000779382	0.191227
1363	CPE	2.55567	0.000791325	0.191227
9512	PMPCB	2.55107	0.000798202	0.191227
85027	MST150	1.95934	0.000827998	0.191227
4716	NDUFB10	3.17819	0.000862255	0.191227
23473	CAPN7	2.42088	0.000867352	0.191227
4200	ME2	2.2547	0.000987282	0.202092
26509	FER1L3	2.01298	0.00100443	0.202092
84441	MAML2	-3.12199	0.00103089	0.202092
139221	MUM1L1	3.33437	0.00103089	0.202092
201627	FAM116A	2.65363	0.0010694	0.202092
10945	KDELR1	2.70448	0.0010694	0.202092
387882	OCC-1	2.14452	0.00116963	0.212255
205	AK3L1	2.05013	0.00117667	0.212255
54737	MPHOSPH8	-2.89143	0.00121924	0.215047
23023	TMCC1	-2.43357	0.00130497	0.223272
100128060	LOC10012806	3.2864	0.00136897	0.223272
157530	FAM10A6	3.27409	0.00136897	0.223272
11082	ESM1	-2.40591	0.00138941	0.223272
7151	TOP1P1	-1.95058	0.0014487	0.223272
159	ADSS	2.0629	0.0014487	0.223272
55450	CAMK2N1	1.92031	0.00146279	0.223272
4783	NFIL3	2.81314	0.00157739	0.229445
7779	SLC30A1	2.57912	0.00159536	0.229445
23245	ASTN2	2.03491	0.00161658	0.229445
1647	GADD45A	2.14792	0.00165728	0.229445
3708	ITPR1	2.43389	0.00167668	0.229445
771	CA12	2.42933	0.00167668	0.229445
384	ARG2	2.56931	0.00173725	0.233704
5798	PTPRN	3.21642	0.00182524	0.241449
26268	FBXO9	2.76537	0.0018598	0.241988
1604	CD55	1.82407	0.00192886	0.246926
10370	CITED2	2.05087	0.00225066	0.283548
54472	TOLLIP	-3.30665	0.0023233	0.288125
84328	LZIC	3.13045	0.00244349	0.290631
2067	ERCC1	3.15675	0.00244349	0.290631
643860	LOC643860	2.32352	0.00245335	0.290631
57620	STIM2	1.93578	0.00251953	0.293679
3488	IGFBP5	1.64294	0.00255309	0.293679
751603	LOC751603	2.74156	0.00266566	0.302247
54503	ZDHHC13	2.51463	0.00280753	0.306769
4289	MKLN1	-1.80845	0.00284021	0.306769
389179	EEF1AL6	1.82378	0.00288302	0.306769
7162	TPBG	2.06061	0.00292583	0.306769
1798	DPAGT1	-2.99941	0.00293016	0.306769
7311	UBA52	2.49647	0.00294742	0.306769
253558	LYCAT	-2.08683	0.00297609	0.306769
728698	LOC728698	3.1016	0.00328454	0.323166
9500	MAGED1	2.06689	0.00331779	0.323166
55754	TMEM30A	1.73825	0.00334829	0.323166
826	CAPNS1	2.102	0.00336233	0.323166
54206	ERRFI1	1.52372	0.00340321	0.323166
5592	PRKG1	-2.39998	0.00348199	0.323166
100129075	LOC10012907	2.61867	0.00348199	0.323166
55388	MCM10	-2.15197	0.0035816	0.323166
100132619	LOC10013261	2.13415	0.0035816	0.323166
51567	TTRAP	2.44931	0.00358304	0.323166
399979	SNX19	-2.53595	0.00358304	0.323166
5894	RAF1	1.67799	0.00402825	0.359239
55812	SPATA7	-2.94918	0.0041072	0.360031
694	BTG1	1.67127	0.00412786	0.360031
6235	RPS29	2.11243	0.00430278	0.371208
150290	DUSP18	3.01037	0.0044332	0.371804
6571	SLC18A2	-2.41935	0.0044332	0.371804
9724	UTP14C	-2.61704	0.0045629	0.371804
442416	LOC442416	1.87526	0.0046776	0.371804
284058	KIAA1267	-1.99493	0.00470825	0.371804
116092	DNTTIP1	1.59437	0.00499685	0.371804
5163	PDK1	1.65225	0.00505056	0.371804
392322	LOC392322	1.69986	0.00505056	0.371804
8189	SYMPK	-3.09349	0.00509166	0.371804
29109	FHOD1	-3.07295	0.00509166	0.371804
29086	C19orf62	-3.13476	0.00509166	0.371804
11123	RCAN3	2.11029	0.00517609	0.371804
3672	ITGA1	1.65535	0.00528694	0.371804
3918	LAMC2	-1.80265	0.00529653	0.371804
728215	LOC728215	-1.62839	0.00535178	0.371804
535	ATP6V0A1	2.20578	0.00535277	0.371804
388363	RPS7P1	1.78227	0.00540606	0.371804
283820	NOMO2	1.57236	0.00550904	0.371804
55707	NECAP2	2.178	0.00571685	0.371804
5116	PCNT	-2.85332	0.00578899	0.371804
51512	GTSE1	-2.25747	0.00588125	0.371804
26263	FBXO22	-2.21044	0.00588125	0.371804
56941	C3orf37	2.31403	0.00588125	0.371804
51747	CROP	-2.2332	0.00588125	0.371804
6591	SNAI2	2.15578	0.00596663	0.371804
22936	ELL2	1.6288	0.00598289	0.371804
375346	TMEM110	2.51465	0.0059984	0.371804
604	BCL6	2.57025	0.0059984	0.371804
51177	PLEKHO1	1.74819	0.00600074	0.371804
4487	MSX1	2.96591	0.0060081	0.371804
84542	KIAA1841	-2.36185	0.0060081	0.371804
23234	DNAJC9	-2.60791	0.0060081	0.371804
51654	CDK5RAP1	-2.61664	0.0060081	0.371804
642	BLMH	-2.67263	0.0060081	0.371804
11103	KRR1	2.95514	0.0060081	0.371804
1291	COL6A1	1.59931	0.00601848	0.371804
26032	SUSD5	-1.66914	0.00604293	0.371804
442415	LOC442415	1.70905	0.00622996	0.377756
9412	MED21	2.04042	0.00623486	0.377756
26127	FGFR1OP2	2.15387	0.00653056	0.389722
3340	NDST1	-1.88753	0.00653056	0.389722
220885	RPSAP15	1.8544	0.00680234	0.400005
3094	HINT1	1.81387	0.00681628	0.400005
26960	NBEA	-1.98475	0.00685407	0.400005
140809	SRXN1	-1.94771	0.00711536	0.408309
4094	MAF	2.14241	0.00711536	0.408309
6051	RNPEP	-1.98995	0.00720212	0.408309
55661	DDX27	2.12361	0.00720212	0.408309
79770	TXNDC15	-1.88617	0.00754529	0.420577
1528	CYB5A	-2.95014	0.00763047	0.420577
8187	ZNF239	-3.0627	0.00763047	0.420577
29095	ORMDL2	-3.00367	0.00763047	0.420577
7345	UCHL1	1.61279	0.00768907	0.420884
50631	YBX1P1	1.4953	0.00782729	0.424217
6096	RORB	2.50362	0.00791031	0.424217
4015	LOX	2.4785	0.00791031	0.424217
254251	LCORL	2.10409	0.00797931	0.425046
8505	PARG	-2.77915	0.00820474	0.428428
80312	CXXC6	-2.73795	0.00820474	0.428428
547	KIF1A	-2.75993	0.00820474	0.428428
27020	NPTN	-1.81807	0.00849467	0.429773
64921	CASD1	1.88898	0.00849467	0.429773
5255	PHKA1	2.24795	0.00850124	0.429773
54476	RNF216	-1.95198	0.00850124	0.429773
11142	PKIG	2.19933	0.00850124	0.429773
11065	UBE2C	1.90646	0.00884529	0.441541
157680	VPS13B	-1.73483	0.00884529	0.441541
29997	GLTSCR2	1.7697	0.00908908	0.445441
4802	NFYC	1.65664	0.00908911	0.445441
7067	THRA	-2.06434	0.00909178	0.445441
23469	PHF3	1.81097	0.00926158	0.450977
54708	MARCH5	1.82043	0.00968585	0.466824
4166	CHST6	-2.3077	0.00975128	0.466824
151246	SGOL2	-1.98046	0.0097635	0.466824
408050	NOMO3	1.47274	0.00994852	0.472823
441114	LOC441114	1.57519	0.0100677	0.473021
154810	AMOTL1	-1.53141	0.0100719	0.473021
284273	ZADH2	2.40987	0.0104637	0.479028
91368	CDKN2AIPNL	-2.4049	0.0104637	0.479028
154141	MBOAT1	-2.11901	0.0104637	0.479028
6668	SP2	2.46247	0.0104637	0.479028
5504	PPP1R2	1.5836	0.0105357	0.479028
22984	PDCD11	-2.05105	0.0105619	0.479028
23493	HEY2	-1.52518	0.0111553	0.495163
55258	THNSL2	-2.50385	0.0111695	0.495163
25978	CHMP2B	2.77159	0.0111695	0.495163
56852	RAD18	-1.66464	0.0111881	0.495163
2043	EPHA4	-1.71066	0.0112798	0.495163
1390	CREM	1.69305	0.011292	0.495163
84678	FBXL10	2.37299	0.0114999	0.497398
124565	MGC15523	-2.83625	0.011531	0.497398
80019	UBTD1	-2.82511	0.011531	0.497398
84105	PCBD2	-1.42438	0.0116378	0.499292
23255	KIAA0802	-1.5642	0.0117931	0.503236
55608	ANKRD10	1.55975	0.0119706	0.506396
117178	SSX2IP	1.73299	0.0121525	0.506396
8732	RNGTT	-1.63983	0.0121525	0.506396
56978	PRDM8	-1.79365	0.0121862	0.506396
5927	JARID1A	-1.82007	0.0121862	0.506396
2597	GAPDH	1.29968	0.0125003	0.515567
143	PARP4	-1.45856	0.0125511	0.515567
25940	FAM98A	2.12924	0.0126017	0.515567
5784	PTPN14	-1.62147	0.0126708	0.515733
55074	OXR1	1.54066	0.0127416	0.515971
201266	SLC39A11	-1.94414	0.0131432	0.526442
135293	PM20D2	-1.70802	0.0131453	0.526442
132789	GNPDA2	1.86743	0.0132914	0.526442
4982	TNFRSF11B	-1.83164	0.0132914	0.526442
57561	ARRDC3	1.66055	0.0133318	0.526442
133283	EEF1AL11	1.27587	0.0134456	0.528304
3428	IFI16	1.50758	0.0135203	0.528624
23420	NOMO1	1.38553	0.0137466	0.530451
22875	ENPP4	2.31452	0.0138826	0.530451
55748	CNDP2	-2.05201	0.0138826	0.530451
6223	RPS19	1.32208	0.0139252	0.530451
8682	PEA15	1.69054	0.0140654	0.530451
10082	GPC6	-1.41421	0.0143089	0.530451
54801	FAM29A	1.79416	0.0143205	0.530451
157	ADRBK2	-1.72534	0.0143205	0.530451
22863	KIAA0831	1.77201	0.0145457	0.530451
2616	GAPDHP1	1.94007	0.0145457	0.530451
2108	ETFA	-1.7767	0.0145457	0.530451
283970	PDXDC2	1.79741	0.0145457	0.530451
55636	CHD7	-1.512	0.0145973	0.530451
6225	RPS20P3	-1.76629	0.0146781	0.530451
3678	ITGA5	2.00936	0.0146781	0.530451
8887	TAX1BP1	1.93021	0.0146781	0.530451
4267	CD99	1.49803	0.0147032	0.530451
6443	SGCB	1.67249	0.014947	0.530951
27010	TPK1	1.57952	0.0149503	0.530951
1855	DVL1	2.67751	0.0153191	0.530951
644745	LOC644745	-2.42598	0.0153191	0.530951
90701	SEC11C	-2.35002	0.0153191	0.530951
64421	DCLRE1C	-2.38638	0.0153191	0.530951
219749	ZNF25	-2.09559	0.0153191	0.530951
728825	LOC728825	2.70648	0.0153191	0.530951
30834	ZNRD1	-2.06813	0.0153191	0.530951
4923	NTSR1	1.49615	0.0155182	0.535513
84816	RTN4IP1	-1.58658	0.0157911	0.542572
221838	LOC221838	1.23645	0.015866	0.542796
399988	LOC399988	1.36513	0.0161819	0.544837
26043	UBXD7	1.64132	0.0162892	0.544837
401548	SNX30	2.07009	0.0163227	0.544837
10651	MTX2	-1.76445	0.0163805	0.544837
112495	GTF3C6	-1.7585	0.0163805	0.544837
79717	PPCS	-1.74699	0.0163805	0.544837
6731	SRP72	1.33077	0.0164062	0.544837
55466	DNAJA4	-2.48574	0.0167542	0.547235
23288	IQCE	-2.51663	0.0167542	0.547235
5195	PEX14	-2.51663	0.0167542	0.547235
55677	IWS1	-2.5386	0.0167542	0.547235
28974	C19orf53	1.62632	0.0172007	0.551211
7117	TMSL3	1.26767	0.0173014	0.551211
6133	RPL9	1.26909	0.0173014	0.551211
79719	FLJ11506	-1.55332	0.017372	0.551211
54891	FLJ20309	-1.78157	0.017436	0.551211
1795	DOCK3	1.74441	0.017436	0.551211
51582	AZIN1	-1.44297	0.0174451	0.551211
120	ADD3	-1.32137	0.017545	0.551211
25925	ZNF521	-1.66437	0.0178888	0.551211
55062	WIPI1	1.87813	0.0180318	0.551211
10401	PIAS3	1.91164	0.0180318	0.551211
388969	LOC388969	-1.78363	0.0180318	0.551211
348235	FAM33A	-1.87413	0.0180318	0.551211
51196	PLCE1	-1.868	0.0180318	0.551211
57674	RNF213	-1.57973	0.0181117	0.551211
54968	TMEM70	-1.97163	0.0184711	0.551211
585	BBS4	2.27256	0.0184711	0.551211
10381	TUBB3	2.23554	0.0184711	0.551211
9270	ITGB1BP1	2.23151	0.0184711	0.551211
7485	WRB	-2.0448	0.0184711	0.551211
163882	C1orf71	-1.91711	0.0185019	0.551211
10282	BET1	2.25074	0.0185019	0.551211
5558	PRIM2	-1.9093	0.0185019	0.551211
2070	EYA4	-1.43364	0.0188197	0.551211
88455	ANKRD13A	1.5098	0.0188197	0.551211
9282	MED14	1.52153	0.0188197	0.551211
5351	PLOD1	1.64119	0.0188752	0.551211
8451	CUL4A	-1.52726	0.0188752	0.551211
4204	MECP2	-1.55433	0.0188899	0.551211
55689	YEATS2	1.3018	0.0192768	0.557879
4323	MMP14	1.2934	0.019366	0.557879
125228	C18orf19	-1.4676	0.0194975	0.557879
646839	LOC646839	1.47117	0.0194975	0.557879
222068	TMED4	-1.80291	0.0195402	0.557879
9787	DLG7	-1.63561	0.0195402	0.557879
128338	TMEM77	1.54271	0.0196724	0.559642
27	ABL2	-1.46356	0.0207686	0.579892
55893	ZNF395	1.89191	0.020919	0.579892
4709	NDUFB3	-2.36143	0.0210888	0.579892
283871	LOC283871	2.61772	0.0210888	0.579892
114907	FBXO32	2.58632	0.0210888	0.579892
23048	FNBP1	2.64165	0.0210888	0.579892
9975	NR1D2	1.47205	0.0211251	0.579892
8974	P4HA2	-1.89728	0.0211879	0.579892
5514	PPP1R10	-1.8527	0.0211879	0.579892
92507	RPS4L2	2.0635	0.0211879	0.579892
9249	DHRS3	2.03198	0.0211879	0.579892
6156	RPL30	1.18967	0.0213546	0.582016
4535	ND1	-1.21496	0.0214122	0.582016
5898	RALA	-1.52512	0.0215056	0.582559
54625	PARP14	1.69848	0.0218833	0.586839
10253	SPRY2	1.34722	0.0219918	0.586839
6781	STC1	1.23975	0.022046	0.586839
25977	NECAP1	1.87837	0.0221778	0.586839
54434	SSH1	1.6068	0.0221811	0.586839
9933	KIAA0020	-1.61293	0.0221811	0.586839
121260	SLC15A4	-1.6707	0.0221811	0.586839
7494	XBP1	1.50921	0.0228122	0.60153
5316	PKNOX1	-1.66385	0.0233388	0.613377
81853	TMEM14B	-1.7253	0.0235284	0.616321
158078	EEF1AL3	1.15129	0.0241128	0.627716
51527	C14orf129	-2.46524	0.0241327	0.627716
157769	FAM91A1	-1.35213	0.0242007	0.627716
4121	MAN1A1	-1.46199	0.0243803	0.628886
23705	CADM1	1.49021	0.0244924	0.628886
55027	HEATR3	2.22276	0.024642	0.628886
152485	LOC152485	-2.1505	0.024642	0.628886
64794	DDX31	2.11367	0.024642	0.628886
23588	KLHDC2	1.34473	0.0250241	0.633505
10982	MAPRE2	-1.51364	0.0251181	0.633505
2034	EPAS1	1.60523	0.0251181	0.633505
57136	C20orf3	-1.4501	0.0252537	0.633505
5214	PFKP	1.54944	0.0253832	0.633505
7266	DNAJC7	-1.83947	0.0255508	0.633505
152579	SCFD2	-1.7193	0.0255508	0.633505
672	BRCA1	-1.75976	0.0255508	0.633505
5922	RASA2	1.43233	0.0256011	0.633505
7114	TMSB4X	1.16644	0.0258768	0.633505
23061	TBC1D9B	-1.41068	0.0259683	0.633505
79823	C2orf34	-1.35912	0.026166	0.633505
1175	AP2S1	1.70971	0.0263694	0.633505
80018	C12orf30	1.40015	0.0267034	0.633505
100131754	LOC10013175	-1.19888	0.0267673	0.633505
221120	ALKBH3	-2.61517	0.027004	0.633505
92935	MARS2	-2.61517	0.027004	0.633505
29933	GPR132	-2.63816	0.027004	0.633505
81562	LMAN2L	-2.63816	0.027004	0.633505
29929	ALG6	-1.61125	0.0273062	0.633505
1876	E2F6	1.84028	0.0273062	0.633505
3480	IGF1R	-1.21915	0.0274162	0.633505
64215	DNAJC1	-1.55701	0.0274997	0.633505
10963	STIP1	-1.28271	0.0275026	0.633505
259230	SGMS1	-1.89004	0.0275581	0.633505
587	BCAT2	1.92155	0.0275581	0.633505
84057	MND1	-1.90394	0.0275581	0.633505
23294	ANKS1A	-2.01181	0.0275581	0.633505
55745	C14orf108	1.89487	0.0275581	0.633505
4801	NFYB	1.97961	0.0275581	0.633505
54974	THG1L	1.97961	0.0275581	0.633505
55656	INTS8	1.92213	0.0275581	0.633505
3423	IDS	1.23476	0.02758	0.633505
6047	RNF4	1.40216	0.0277028	0.633505
5770	PTPN1	1.23323	0.0277742	0.633505
9045	RPL14	1.26821	0.0277928	0.633505
27332	ZNF638	-1.30033	0.0279011	0.633505
10979	FERMT2	1.35248	0.0282844	0.633505
6171	RPL41	1.25733	0.0282897	0.633505
1965	EIF2S1	1.31464	0.0283185	0.633505
4189	DNAJB9	1.52739	0.0285241	0.633505
2669	GEM	1.57294	0.0285241	0.633505
10954	PDIA5	1.46731	0.028626	0.633505
9777	TM9SF4	-1.73671	0.0288382	0.633505
206358	SLC36A1	-1.5317	0.0288382	0.633505
29890	RBM15B	-1.54537	0.0288382	0.633505
54751	FBLIM1	1.71687	0.0288382	0.633505
146057	TTBK2	-1.50895	0.0288382	0.633505
728127	CTGLF7	-2.2117	0.0291331	0.633505
10961	ERP29	-1.92833	0.0291331	0.633505
124245	ZC3H18	-2.19065	0.0291331	0.633505
79089	TMUB2	2.57173	0.0291331	0.633505
143279	HECTD2	-2.23157	0.0291331	0.633505
79778	MICALL2	-2.16093	0.0291331	0.633505
60	ACTB	1.11561	0.0293416	0.636295
26994	RNF11	1.37715	0.029948	0.641082
4752	NEK3	-1.63043	0.0299661	0.641082
1824	DSC2	-1.64219	0.0299661	0.641082
85464	SSH2	-1.74223	0.0299661	0.641082
84515	MCM8	-1.7966	0.0299661	0.641082
145165	FAM10A4	1.52896	0.0310844	0.65967
1073	CFL2	-1.44286	0.0310844	0.65967
112858	TP53RK	1.48041	0.0310844	0.65967
23207	PLEKHM2	1.68594	0.0313679	0.662531
515	ATP5F1	1.23545	0.0314346	0.662531
28969	BZW2	-1.29502	0.0315833	0.662531
55728	N4BP2	1.44679	0.0317991	0.662531
9446	GSTO1	-1.77949	0.0319704	0.662531
3161	HMMR	-1.71462	0.0319704	0.662531
54840	APTX	1.89837	0.0319704	0.662531
51018	RRP15	-1.71298	0.0319704	0.662531
9699	RIMS2	-1.67247	0.0319704	0.662531
6158	RPL28	1.56791	0.0324193	0.670084
64222	TOR3A	-2.04752	0.0329551	0.672402
4668	NAGA	-1.81249	0.0329551	0.672402
6429	SFRS4	2.15305	0.0329551	0.672402
6080	SNORA73A	2.11585	0.0329551	0.672402
727849	LOC727849	-1.87674	0.0329551	0.672402
440595	LOC440595	1.11073	0.0331701	0.672799
51201	ZDHHC2	-1.52967	0.0333563	0.672799
7159	TP53BP2	1.33347	0.0333684	0.672799
967	CD63	1.1714	0.0335036	0.672799
6646	SOAT1	1.42857	0.0336277	0.672799
79902	NUP85	1.37321	0.0336277	0.672799
55651	NOLA2	-1.53089	0.0336527	0.672799
25939	SAMHD1	-1.83017	0.0336527	0.672799
653314	LOC653314	1.17782	0.0338341	0.674093
10569	SLU7	1.25295	0.0341566	0.674093
4502	MT2A	1.46149	0.0341952	0.674093
5362	PLXNA2	-1.35473	0.0341952	0.674093
567	B2M	1.07928	0.0349009	0.674093
776	CACNA1D	-2.20545	0.0349339	0.674093
7738	ZNF184	-2.20545	0.0349339	0.674093
23247	KIAA0556	-2.33141	0.0349339	0.674093
7023	TFAP4	-2.33141	0.0349339	0.674093
80028	FBXL18	-2.33141	0.0349339	0.674093
23302	WSCD1	-2.22765	0.0349339	0.674093
729092	CTGLF2	-2.34203	0.0349339	0.674093
3956	LGALS1	1.55005	0.0349495	0.674093
27335	EIF3K	-1.54317	0.0350763	0.674093
96459	FNIP1	-1.64742	0.0350763	0.674093
286410	ATP11C	1.68646	0.0350763	0.674093
813	CALU	1.20118	0.0355246	0.678096
30851	TAX1BP3	1.87821	0.0359074	0.678096
28989	C9orf32	-1.74729	0.0359074	0.678096
158405	KIAA1958	-1.72892	0.0359074	0.678096
9440	MED17	-1.73828	0.0359074	0.678096
113829	SLC35A4	1.86735	0.0359074	0.678096
5744	PTHLH	1.85928	0.0359074	0.678096
6125	RPL5	1.10145	0.0359681	0.678096
7168	TPM1	-1.18959	0.0362273	0.680941
25800	SLC39A6	-1.5943	0.0362905	0.680941
158373	bA327L3.4	1.20604	0.036618	0.685465
3709	ITPR2	-1.33667	0.03681	0.685824
153830	RNF145	1.38942	0.03681	0.685824
5510	PPP1R7	1.23976	0.0369406	0.686645
10962	MLLT11	1.65509	0.0373338	0.691353
51274	KLF3	1.20929	0.0373681	0.691353
84085	FBXO30	-1.70833	0.0382163	0.699268
221935	SDK1	-1.68217	0.0382163	0.699268
5715	PSMD9	-1.72528	0.0382163	0.699268
7916	BAT2	-1.29645	0.038224	0.699268
6455	SH3GL1	1.58567	0.0382364	0.699268
86781	RPS2L1	1.25167	0.0388049	0.70712
55770	EXOC2	-1.3252	0.0389886	0.70712
10130	PDIA6	1.21884	0.0390179	0.70712
4238	MFAP3	-1.4288	0.0390221	0.70712
780	DDR1	1.59615	0.0400442	0.713694
9857	CEP350	-1.35423	0.0403161	0.713694
128	ADH5	1.38138	0.0403161	0.713694
5689	PSMB1	1.39834	0.0403161	0.713694
26503	SLC17A5	-1.76656	0.040374	0.713694
3707	ITPKB	2.40435	0.040374	0.713694
4192	MDK	2.40435	0.040374	0.713694
55544	RBM38	2.45906	0.040374	0.713694
57209	ZNF248	-2.18197	0.040374	0.713694
30817	EMR2	2.41773	0.040374	0.713694
6275	S100A4	2.44757	0.040374	0.713694
6277	S100A6	1.05727	0.0405849	0.715685
51497	TH1L	1.27067	0.0407059	0.715685
57630	SH3RF1	1.34353	0.0408523	0.715685
4548	MTR	-1.43702	0.0408523	0.715685
6272	SORT1	-1.35059	0.041329	0.715685
137964	AGPAT6	-1.37189	0.041329	0.715685
3417	IDH1	-1.50224	0.0415078	0.715685
51115	FAM82B	1.68363	0.0415078	0.715685
6741	SSB	1.74268	0.0415078	0.715685
100131905	LOC10013190	1.6869	0.0415078	0.715685
57035	C1orf63	-1.60052	0.0415078	0.715685
5329	PLAUR	1.40294	0.0417547	0.715685
400410	ST20	-2.43911	0.0418392	0.715685
22950	SLC4A1AP	-2.42715	0.0418392	0.715685
7727	ZNF174	-2.42715	0.0418392	0.715685
55970	GNG12	1.10596	0.0420046	0.716968
5589	PRKCSH	1.18433	0.0425788	0.72521
2706	GJB2	1.40295	0.0427902	0.72725
5230	PGK1	1.10168	0.0432095	0.728808
160760	PPTC7	1.29598	0.043327	0.728808
55740	ENAH	-1.22498	0.043327	0.728808
9871	SEC24D	1.53223	0.0436582	0.728808
55814	BDP1	-1.50178	0.0436582	0.728808
11016	ATF7	1.5156	0.0436582	0.728808
4193	MDM2	1.28726	0.0439684	0.728808
81490	PTDSS2	-1.77374	0.0441674	0.728808
391	RHOG	2.0393	0.0441674	0.728808
23456	ABCB10	-1.9994	0.0441674	0.728808
246243	RNASEH1	2.01574	0.0441674	0.728808
596	BCL2	-2.00982	0.0441674	0.728808
25943	C20orf194	-2.00901	0.0441674	0.728808
646347	LOC646347	2.03013	0.0441674	0.728808
79591	C10orf76	1.44138	0.0444539	0.732014
817	CAMK2D	1.18535	0.0447376	0.734311
729209	LOC729209	1.21449	0.044972	0.734311
374819	LRRC37A3	-1.42166	0.0451138	0.734311
51187	C15orf15	1.20388	0.0454341	0.734311
23518	R3HDM1	1.51217	0.0456646	0.734311
79776	ZFHX4	-1.39062	0.0456646	0.734311
79027	ZNF655	1.44039	0.0461271	0.734311
6201	RPS7	1.13164	0.0463716	0.734311
27125	AFF4	1.14526	0.0463984	0.734311
5868	RAB5A	1.35754	0.0465175	0.734311
83891	SNX25	1.33391	0.0465175	0.734311
54606	DDX56	-1.3159	0.0465175	0.734311
51441	YTHDF2	1.33538	0.0468485	0.734311
374986	FAM73A	1.31221	0.0468485	0.734311
51454	GULP1	-1.70229	0.0468573	0.734311
134637	ADAT2	1.76147	0.0468573	0.734311
80153	EDC3	-1.63394	0.0468573	0.734311
9369	NRXN3	1.80203	0.0468573	0.734311
2745	GLRX	1.76719	0.0468573	0.734311
9831	ZNF623	-1.93453	0.0468573	0.734311
26524	LATS2	1.69306	0.0468573	0.734311
7045	TGFBI	1.01205	0.0468768	0.734311
9126	SMC3	-1.36827	0.0471303	0.734311
7046	TGFBR1	1.34974	0.0471303	0.734311
139231	CXorf39	-1.20648	0.0481525	0.734311
57708	MIER1	1.25571	0.0481525	0.734311
3276	PRMT1	1.2296	0.0485279	0.734311
9824	ARHGAP11A	-1.17833	0.0485279	0.734311
23481	PES1	1.18712	0.0486511	0.734311
1396	CRIP1	-1.12899	0.0487064	0.734311
643339	LOC643339	1.13405	0.0487064	0.734311
6164	RPL34	1.18375	0.0487279	0.734311
64093	SMOC1	1.18228	0.0487828	0.734311
9846	GAB2	-1.63336	0.0487921	0.734311
9069	CLDN12	-1.65096	0.0487921	0.734311
9816	KIAA0133	-1.77199	0.0487921	0.734311
5891	RAGE	-1.65975	0.0487921	0.734311
64418	TMEM168	-1.69203	0.0487921	0.734311
3939	LDHA	1.07415	0.0500249	0.734311
