# Supplementary material for: Respiratory complex I is essential to induce a Warburg profile in mitochondria-defective tumor cells
Source: Cancer Metab. 2013 Mar 18;1:11. doi: 10.1186/2049-3002-1-11 (PMC4178211; doi:10.1186/2049-3002-1-11)
Supplement: Additional file 10: Table S2 — Gene Ontology (GO) and Kyoto Encyclopedia of Genes and Genomes (KEGG) categories enrichment results: 34 GO categories and 8 KEGG categories were found significantly enriched among all the 521 differentially expressed genes. GO enrichments were also found by the GeneMania software among the two sets of only overexpressed genes per sample (226 upregulated genes within the OST-93 group and 296 upregulated genes within the OST-93ND1 group). [file 2049-3002-1-11-S10.xls]

## Sheet: GO_GeneMania
GO annotations	FDR	Coverage	Samples group
cytosolic ribosome	1.1E-30	30/88
translational termination	1.1E-30	30/88
translational elongation	1.1E-30	31/97
endocrine system development	1.16E-27	33/145
endocrine pancreas development	1.12E-26	30/117
cellular protein complex disassembly	1.24E-26	30/118
cytosolic part	2.74E-26	31/134
protein complex disassembly	2.8E-26	30/122
pancreas developlment	3.25E-26	30/123
viral transcription	2.42E-25	31/145
viral genome expression	2.42E-25	31/145
cellular macromolecular complex disassembly	1.02E-24	30/138
macromolecular complex disassembly	2.35E-24	30/142
ribosome	1.24E-23	30/150
cellular component disassembly at cellular level	3.09E-21	32/214
cellular component disassembly	4.52E-21	32/217	OST-93ND1
viral infectious cycle	4.57E-20	31/215
viral reproductive process	7.52E-19	31/236
structural constituent of ribosome	3.56E-18	22/97
cytosolic large ribosomal subunit	7.99E-17	17/51
large ribosol subunit	8.15E-15	17/65
cytosolic samll ribosomal subunit	3.31E-13	13/35
small ribosomal subunit	2.45E-10	13/55
ncRNA processing	7.7E-4	10/100
rRNA processing	3.98E-3	7/51
rRNA metabolic process	7.24E-3	7/56
ribosome biogenesis	1.54E-2	7/63
cytoplasmic vesicle membrane	1.86E-2	10/145
vesicle membrane	2.41E-2	10/150
signal tranduction in response to DNA	2.96E-2	9/124
ribosomal small subunit biogenesis	4.13E-2	4/17
cytoplasmic vesicle part	4.13E-2	11/195
DNA damage response, signal tranduction by p53 class mediator	6.21E-2	8/108
ncRNA metabolic process	8.04E-2	10/177
signal transduction by p53 class mediator	8.04E-2	8/113
GO annotation	FDR	Coverage	Samples group
chromosome segragation	5.16E-2	9/102
condensed chromosome	1.33E-1	7/73
microtubule-based process	1.33E-1	12/233
regulation of cell cycle arrest	4.55E-1	11/240	OST-93
sister chromatid segragation	4.55E-1	5/42
cohesin complex	5.66E-1	3/10
cell cycle checkpoint	7.31E-1	10/223
microtubule	8.4E-1	6/86
ubiquitin protein ligase binding	8.4E-1	6/86
DNA replication	8.4E-1	9/190

## Sheet: GO enrichment_goseq
Category	Upval	Dval	Description
GO:0043627	0.00191939	1	response to estrogen stimulus		Category	Gene Ontology category
GO:0004180	0.00383877	1	carboxypeptidase activity		Upval	P-value of over-representation of the category among DE genes
GO:0004725	0.00383877	1	protein tyrosine phosphatase activity		Dval	P-value of down-representation of the category among DE genes
GO:0005886	0.00383877	0.998081	plasma membrane		Description	GO category description
GO:0008643	0.00383877	1	carbohydrate transport
GO:0015085	0.00383877	1	calcium ion transmembrane transporter activity
GO:0030125	0.00383877	1	clathrin vesicle coat
GO:0006400	0.00575816	1	tRNA modification
GO:0016942	0.00575816	1	insulin-like growth factor binding protein complex
GO:0022891	0.00575816	1	substrate-specific transmembrane transporter activity
GO:0031994	0.00575816	1	insulin-like growth factor I binding
GO:0016338	0.00767754	1	calcium-independent cell-cell adhesion
GO:0016702	0.00767754	1	oxidoreductase activity, acting on single donors with incorporation of molecular oxygen, incorporati	!
GO:0045663	0.00767754	0.998081	positive regulation of myoblast differentiation
GO:0003756	0.00959693	1	protein disulfide isomerase activity
GO:0006364	0.00959693	0.994242	rRNA processing
GO:0007155	0.0115163	0.998081	cell adhesion
GO:0043209	0.0115163	1	myelin sheath
GO:0030217	0.0134357	0.998081	T cell differentiation
GO:0032835	0.0134357	1	glomerulus development
GO:0050998	0.0134357	1	nitric-oxide synthase binding
GO:0045736	0.0153551	1	negative regulation of cyclin-dependent protein kinase activity
GO:0003707	0.0172745	0.998081	steroid hormone receptor activity
GO:0009636	0.0172745	0.998081	response to toxin
GO:0016602	0.0172745	1	CCAAT-binding factor complex
GO:0042805	0.0172745	1	actinin binding
GO:0030246	0.0191939	1	carbohydrate binding
GO:0060173	0.0191939	1	limb development
GO:0005179	0.0211132	0.998081	hormone activity
GO:0051272	0.0211132	1	positive regulation of cellular component movement
GO:0051491	0.0211132	0.996161	positive regulation of filopodium assembly
GO:0001666	0.0230326	0.994242	response to hypoxia
GO:0006414	0.0230326	0.988484	translational elongation
GO:0007601	0.0230326	0.988484	visual perception
GO:0007628	0.0230326	1	adult walking behavior
GO:0008544	0.0230326	0.992322	epidermis development
GO:0030325	0.0230326	1	adrenal gland development
GO:0000014	0.024952	1	single-stranded DNA specific endodeoxyribonuclease activity
GO:0031095	0.024952	1	platelet dense tubular network membrane
GO:0032469	0.024952	1	endoplasmic reticulum calcium ion homeostasis
GO:0005351	0.0268714	0.994242	sugar:hydrogen symporter activity
GO:0007595	0.0268714	0.998081	lactation
GO:0014912	0.0268714	1	negative regulation of smooth muscle cell migration
GO:0022625	0.0268714	0.992322	cytosolic large ribosomal subunit
GO:0030901	0.0287908	0.996161	midbrain development
GO:0042989	0.0287908	1	sequestering of actin monomers
GO:0030218	0.0307102	0.994242	erythrocyte differentiation
GO:0030324	0.0326296	0.996161	lung development
GO:0030666	0.0326296	0.996161	endocytic vesicle membrane
GO:0042273	0.0326296	0.996161	ribosomal large subunit biogenesis
GO:0000082	0.0345489	0.988484	G1/S transition of mitotic cell cycle
GO:0005246	0.0345489	0.996161	calcium channel regulator activity
GO:0006044	0.0345489	0.998081	N-acetylglucosamine metabolic process
GO:0034504	0.0345489	0.998081	protein localization to nucleus
GO:0019894	0.0364683	0.998081	kinesin binding
GO:0051607	0.0364683	0.998081	defense response to virus
GO:0005540	0.0383877	1	hyaluronic acid binding
GO:0008967	0.0383877	0.998081	phosphoglycolate phosphatase activity
GO:0031418	0.0383877	0.992322	L-ascorbic acid binding
GO:0008016	0.0403071	0.998081	regulation of heart contraction
GO:0010468	0.0403071	0.994242	regulation of gene expression
GO:0030036	0.0403071	0.982726	actin cytoskeleton organization
GO:0048545	0.0403071	0.996161	response to steroid hormone stimulus
GO:0005578	0.0422265	0.986564	proteinaceous extracellular matrix
GO:0005955	0.0422265	0.996161	calcineurin complex
GO:0009294	0.0422265	1	DNA mediated transformation
GO:0015923	0.0422265	1	mannosidase activity
GO:0019899	0.0422265	0.984645	enzyme binding
GO:0042908	0.0422265	1	xenobiotic transport
GO:0042910	0.0422265	1	xenobiotic transporter activity
GO:0055056	0.0422265	1	D-glucose transmembrane transporter activity
GO:0060048	0.0422265	0.996161	cardiac muscle contraction
GO:0008270	0.0441459	0.96737	zinc ion binding
GO:0003975	0.0460653	1	UDP-N-acetylglucosamine-dolichyl-phosphate N-acetylglucosaminephosphotransferase activity
GO:0016021	0.0460653	0.961612	integral to membrane
GO:0019408	0.0460653	1	dolichol biosynthetic process
GO:0048662	0.0460653	1	negative regulation of smooth muscle cell proliferation
GO:0007051	0.0479846	0.996161	spindle organization
GO:0030097	0.0479846	0.992322	hemopoiesis
GO:0005741	0.049904	0.984645	mitochondrial outer membrane
GO:0005911	0.049904	0.992322	cell-cell junction
GO:0015078	0.049904	0.992322	hydrogen ion transmembrane transporter activity
GO:0032235	0.049904	1	negative regulation of calcium ion transport via store-operated calcium channel activity
GO:0045576	0.049904	1	mast cell activation

## Sheet: KEGG enrichment_goseq
KEGGcat	Upval	Dval	Pathmap
03010	0.0110061	0.995808	Ribosome		KEGGcat	KEGG pathway
05410	0.0203779	0.994665	Hypertrophic cardiomyopathy (HCM)		Upval	P-value of over-representation of the KEGG pathway among DE genes
05412	0.0258313	0.99284	Arrhythmogenic right ventricular cardiomyopathy (ARVC)		Dval	P-value of down-representation of the KEGG pathway among DE genes
05414	0.0293641	0.991575	Dilated cardiomyopathy		Pathmap	Pathway description
04740	0.0304958	0.995957	Olfactory transduction
04730	0.0360671	0.990655	Long-term depression
00830	0.0384243	0.997374	Retinol metabolism
04020	0.0414074	0.984323	Calcium signaling pathway
